# Supplementary material for: Photoinitiated decarboxylative C3-difluoroarylmethylation of quinoxalin-2(1H)-ones with potassium 2,2-difluoro-2-arylacetates in water
Source: RSC Adv. 2020 Mar 12;10(18):10559–68. doi: 10.1039/d0ra02059a (PMC9050393; doi:10.1039/d0ra02059a)
Supplement: RA-010-D0RA02059A-s002 [file RA-010-D0RA02059A-s002.cif]

# Electronic Supplementary Material (ESI) for RSC Advances.
# This journal is © The Royal Society of Chemistry 2020

####################################################################### 
# 
# This file contains crystal structure data downloaded from the 
# Cambridge Structural Database (CSD) hosted by the Cambridge 
# Crystallographic Data Centre (CCDC).
# 
# Full information about CCDC data access policies and citation 
# guidelines are available at http://www.ccdc.cam.ac.uk/access/V1 
# 
# Audit and citation data items may have been added by the CCDC. 
# Please retain this information to preserve the provenance of 
# this file and to allow appropriate attribution of the data. 
# 
#######################################################################

data_1
_database_code_depnum_ccdc_archive 'CCDC 1961424'
loop_
_audit_author_name
_audit_author_address
'Pinhua Li'
;Huaibei Normal University
China
;
_audit_update_record             
;
2019-10-25 deposited with the CCDC.	2020-03-12 downloaded from the CCDC.
;

_audit_creation_method           SHELXL-2014
_chemical_name_systematic        
;
 ?
;
_chemical_name_common            ?
_chemical_melting_point          ?
_chemical_formula_moiety         'C17 H13 F3 N2 O2'
_chemical_formula_sum            'C17 H13 F3 N2 O2'
_chemical_formula_weight         334.29

loop_
_atom_type_symbol
_atom_type_description
_atom_type_scat_dispersion_real
_atom_type_scat_dispersion_imag
_atom_type_scat_source
C C 0.0033 0.0016 'International Tables Vol C Tables 4.2.6.8 and 6.1.1.4'
H H 0.0000 0.0000 'International Tables Vol C Tables 4.2.6.8 and 6.1.1.4'
N N 0.0061 0.0033 'International Tables Vol C Tables 4.2.6.8 and 6.1.1.4'
O O 0.0106 0.0060 'International Tables Vol C Tables 4.2.6.8 and 6.1.1.4'
F F 0.0171 0.0103 'International Tables Vol C Tables 4.2.6.8 and 6.1.1.4'

_space_group_crystal_system      monoclinic
_space_group_IT_number           14
_space_group_name_H-M_alt        'P 21/n'
_space_group_name_Hall           '-P 2yn'

_shelx_space_group_comment       
;
The symmetry employed for this shelxl refinement is uniquely defined
by the following loop, which should always be used as a source of
symmetry information in preference to the above space-group names.
They are only intended as comments.
;

loop_
_space_group_symop_operation_xyz
'x, y, z'
'-x+1/2, y+1/2, -z+1/2'
'-x, -y, -z'
'x-1/2, -y-1/2, z-1/2'

_cell_length_a                   7.3548(11)
_cell_length_b                   22.501(3)
_cell_length_c                   18.552(3)
_cell_angle_alpha                90
_cell_angle_beta                 93.135(3)
_cell_angle_gamma                90
_cell_volume                     3065.5(8)
_cell_formula_units_Z            8
_cell_measurement_temperature    296(2)
_cell_measurement_reflns_used    3218
_cell_measurement_theta_min      2.3780
_cell_measurement_theta_max      22.8182

_exptl_crystal_description       block
_exptl_crystal_colour            yellow
_exptl_crystal_density_meas      ?
_exptl_crystal_density_method    'not measured'
_exptl_crystal_density_diffrn    1.449
_exptl_crystal_F_000             1376
_exptl_transmission_factor_min   ?
_exptl_transmission_factor_max   ?
_exptl_crystal_size_max          0.280
_exptl_crystal_size_mid          0.260
_exptl_crystal_size_min          0.240
_exptl_absorpt_coefficient_mu    0.121
_shelx_estimated_absorpt_T_min   0.967
_shelx_estimated_absorpt_T_max   0.972
_exptl_absorpt_correction_type   Multi-scan
_exptl_absorpt_correction_T_min  0.967
_exptl_absorpt_correction_T_max  0.971
_exptl_absorpt_process_details   SADABS

_exptl_special_details           
;
 ?
;

_diffrn_ambient_temperature      296(2)
_diffrn_radiation_wavelength     0.71073
_diffrn_radiation_type           MoK\a
_diffrn_source                   'fine-focus sealed tube'
_diffrn_measurement_device_type  'Bruker APEX II area detector'
_diffrn_measurement_method       '\w scans'
_diffrn_detector_area_resol_mean ?
_diffrn_reflns_number            16770
_diffrn_reflns_av_unetI/netI     0.0408
_diffrn_reflns_av_R_equivalents  0.0323
_diffrn_reflns_limit_h_min       -9
_diffrn_reflns_limit_h_max       8
_diffrn_reflns_limit_k_min       -27
_diffrn_reflns_limit_k_max       24
_diffrn_reflns_limit_l_min       -16
_diffrn_reflns_limit_l_max       22
_diffrn_reflns_theta_min         2.378
_diffrn_reflns_theta_max         26.000
_diffrn_reflns_theta_full        25.242
_diffrn_measured_fraction_theta_max 0.999
_diffrn_measured_fraction_theta_full 0.999
_diffrn_reflns_Laue_measured_fraction_max 0.999
_diffrn_reflns_Laue_measured_fraction_full 0.999
_diffrn_reflns_point_group_measured_fraction_max 0.999
_diffrn_reflns_point_group_measured_fraction_full 0.999
_reflns_number_total             5998
_reflns_number_gt                3580
_reflns_threshold_expression     'I > 2\s(I)'
_reflns_Friedel_coverage         0.000
_reflns_Friedel_fraction_max     .
_reflns_Friedel_fraction_full    .

_reflns_special_details          
;
 Reflections were merged by SHELXL according to the crystal
 class for the calculation of statistics and refinement.
 
 _reflns_Friedel_fraction is defined as the number of unique
 Friedel pairs measured divided by the number that would be
 possible theoretically, ignoring centric projections and
 systematic absences.
;

_computing_data_collection       'Bruker SMART APEX II'
_computing_cell_refinement       'Bruker SMART'
_computing_data_reduction        'Bruker SAINT'
_computing_structure_solution    'SHELXL-2014 (Sheldrick, 2014)'
_computing_structure_refinement  'SHELXL-2014 (Sheldrick, 2014)'
_computing_molecular_graphics    'Bruker SHELXTL'
_computing_publication_material  'Bruker SHELXTL'

_refine_special_details          
;
 ?
;
_refine_ls_structure_factor_coef Fsqd
_refine_ls_matrix_type           full
_refine_ls_weighting_scheme      calc
_refine_ls_weighting_details     
'w=1/[\s^2^(Fo^2^)+(0.0550P)^2^+1.8037P] where P=(Fo^2^+2Fc^2^)/3'
_atom_sites_solution_primary     ?
_atom_sites_solution_secondary   ?
_atom_sites_solution_hydrogens   geom
_refine_ls_hydrogen_treatment    constr
_refine_ls_extinction_method     none
_refine_ls_extinction_coef       .
_refine_ls_number_reflns         5998
_refine_ls_number_parameters     433
_refine_ls_number_restraints     0
_refine_ls_R_factor_all          0.1032
_refine_ls_R_factor_gt           0.0553
_refine_ls_wR_factor_ref         0.1529
_refine_ls_wR_factor_gt          0.1259
_refine_ls_goodness_of_fit_ref   1.008
_refine_ls_restrained_S_all      1.008
_refine_ls_shift/su_max          0.000
_refine_ls_shift/su_mean         0.000

loop_
_atom_site_label
_atom_site_type_symbol
_atom_site_fract_x
_atom_site_fract_y
_atom_site_fract_z
_atom_site_U_iso_or_equiv
_atom_site_adp_type
_atom_site_occupancy
_atom_site_site_symmetry_order
_atom_site_calc_flag
_atom_site_refinement_flags_posn
_atom_site_refinement_flags_adp
_atom_site_refinement_flags_occupancy
_atom_site_disorder_assembly
_atom_site_disorder_group
C1 C 1.0214(5) 0.00453(14) 0.1547(2) 0.0843(11) Uani 1 1 d . . . . .
H1A H 1.1378 -0.0070 0.1383 0.126 Uiso 1 1 calc R U . . .
H1B H 0.9938 -0.0189 0.1959 0.126 Uiso 1 1 calc R U . . .
H1C H 0.9294 -0.0017 0.1167 0.126 Uiso 1 1 calc R U . . .
C2 C 0.8717(4) 0.09040(12) 0.19875(14) 0.0496(7) Uani 1 1 d . . . . .
C3 C 0.7074(4) 0.06157(12) 0.20284(15) 0.0541(7) Uani 1 1 d . . . . .
H3A H 0.6951 0.0223 0.1877 0.065 Uiso 1 1 calc R U . . .
C4 C 0.5610(4) 0.09130(12) 0.22955(14) 0.0500(7) Uani 1 1 d . . . . .
H4A H 0.4500 0.0719 0.2322 0.060 Uiso 1 1 calc R U . . .
C5 C 0.5781(4) 0.14922(11) 0.25222(13) 0.0434(6) Uani 1 1 d . . . . .
C6 C 0.7428(4) 0.17821(11) 0.24683(14) 0.0478(7) Uani 1 1 d . . . . .
H6A H 0.7550 0.2175 0.2617 0.057 Uiso 1 1 calc R U . . .
C7 C 0.8877(4) 0.14930(12) 0.21968(14) 0.0522(7) Uani 1 1 d . . . . .
H7A H 0.9972 0.1693 0.2153 0.063 Uiso 1 1 calc R U . . .
C8 C 0.4253(4) 0.18221(12) 0.28379(15) 0.0531(7) Uani 1 1 d . . . . .
C9 C 0.4780(4) 0.20930(12) 0.35704(14) 0.0461(6) Uani 1 1 d . . . . .
C10 C 0.5143(4) 0.16640(13) 0.41615(15) 0.0548(7) Uani 1 1 d . . . . .
C11 C 0.5975(6) 0.15165(16) 0.54319(18) 0.0880(12) Uani 1 1 d . . . . .
H11A H 0.6324 0.1744 0.5855 0.132 Uiso 1 1 calc R U . . .
H11B H 0.4878 0.1300 0.5512 0.132 Uiso 1 1 calc R U . . .
H11C H 0.6929 0.1242 0.5333 0.132 Uiso 1 1 calc R U . . .
C12 C 0.5903(4) 0.25277(13) 0.48921(14) 0.0494(7) Uani 1 1 d . . . . .
C13 C 0.5554(4) 0.28899(12) 0.42857(14) 0.0462(6) Uani 1 1 d . . . . .
C14 C 0.6493(4) 0.27917(16) 0.55434(16) 0.0634(8) Uani 1 1 d . . . . .
H14A H 0.6723 0.2557 0.5951 0.076 Uiso 1 1 calc R U . . .
C15 C 0.6738(4) 0.33930(17) 0.55881(18) 0.0707(9) Uani 1 1 d . . . . .
H15A H 0.7137 0.3568 0.6022 0.085 Uiso 1 1 calc R U . . .
C16 C 0.6385(5) 0.37356(14) 0.49822(19) 0.0678(9) Uani 1 1 d . . . . .
C17 C 0.5804(4) 0.35039(13) 0.43344(16) 0.0558(7) Uani 1 1 d . . . . .
H17A H 0.5579 0.3747 0.3934 0.067 Uiso 1 1 calc R U . . .
C18 C 0.5002(8) 0.53817(18) 0.0966(3) 0.142(2) Uani 1 1 d . . . . .
H18A H 0.6132 0.5502 0.0774 0.213 Uiso 1 1 calc R U . . .
H18B H 0.4061 0.5381 0.0586 0.213 Uiso 1 1 calc R U . . .
H18C H 0.4688 0.5654 0.1337 0.213 Uiso 1 1 calc R U . . .
C19 C 0.3712(5) 0.45534(14) 0.15613(16) 0.0621(8) Uani 1 1 d . . . . .
C20 C 0.2001(5) 0.48029(13) 0.15618(16) 0.0683(9) Uani 1 1 d . . . . .
H20A H 0.1766 0.5164 0.1331 0.082 Uiso 1 1 calc R U . . .
C21 C 0.0636(5) 0.45139(12) 0.19068(15) 0.0584(8) Uani 1 1 d . . . . .
H21A H -0.0522 0.4681 0.1900 0.070 Uiso 1 1 calc R U . . .
C22 C 0.0962(4) 0.39849(11) 0.22592(13) 0.0451(6) Uani 1 1 d . . . . .
C23 C 0.2691(4) 0.37373(12) 0.22463(15) 0.0513(7) Uani 1 1 d . . . . .
H23A H 0.2935 0.3378 0.2481 0.062 Uiso 1 1 calc R U . . .
C24 C 0.4041(4) 0.40149(13) 0.18928(15) 0.0570(8) Uani 1 1 d . . . . .
H24A H 0.5182 0.3839 0.1877 0.068 Uiso 1 1 calc R U . . .
C25 C -0.0485(4) 0.36650(12) 0.26321(15) 0.0528(7) Uani 1 1 d . . . . .
C26 C 0.0026(3) 0.34687(12) 0.34019(14) 0.0443(6) Uani 1 1 d . . . . .
C27 C 0.0445(4) 0.39552(12) 0.39211(14) 0.0468(7) Uani 1 1 d . . . . .
C28 C 0.1452(5) 0.42263(14) 0.51434(17) 0.0693(9) Uani 1 1 d . . . . .
H28A H 0.1785 0.4041 0.5598 0.104 Uiso 1 1 calc R U . . .
H28B H 0.2462 0.4453 0.4986 0.104 Uiso 1 1 calc R U . . .
H28C H 0.0430 0.4485 0.5199 0.104 Uiso 1 1 calc R U . . .
C29 C 0.0986(3) 0.31701(12) 0.47952(13) 0.0441(6) Uani 1 1 d . . . . .
C30 C 0.0535(4) 0.27499(12) 0.42586(14) 0.0455(6) Uani 1 1 d . . . . .
C31 C 0.1421(4) 0.29807(14) 0.54985(15) 0.0580(8) Uani 1 1 d . . . . .
H31A H 0.1707 0.3257 0.5859 0.070 Uiso 1 1 calc R U . . .
C32 C 0.1427(4) 0.23893(16) 0.56569(18) 0.0698(9) Uani 1 1 d . . . . .
H32A H 0.1721 0.2261 0.6125 0.084 Uiso 1 1 calc R U . . .
C33 C 0.0996(5) 0.19843(14) 0.51222(19) 0.0697(9) Uani 1 1 d . . . . .
C34 C 0.0542(4) 0.21438(13) 0.44239(17) 0.0588(8) Uani 1 1 d . . . . .
H34A H 0.0249 0.1860 0.4072 0.071 Uiso 1 1 calc R U . . .
F1 F 0.3658(3) 0.22669(8) 0.23803(9) 0.0775(6) Uani 1 1 d . . . . .
F2 F 0.2759(2) 0.14662(8) 0.29040(10) 0.0785(6) Uani 1 1 d . . . . .
F3 F 0.6653(3) 0.43315(9) 0.50367(12) 0.0996(7) Uani 1 1 d . . . . .
F4 F -0.1014(3) 0.31731(8) 0.22419(9) 0.0849(6) Uani 1 1 d . . . . .
F5 F -0.2042(2) 0.40027(9) 0.26565(10) 0.0815(6) Uani 1 1 d . . . . .
F6 F 0.1021(4) 0.13959(9) 0.52894(12) 0.1075(8) Uani 1 1 d . . . . .
N1 N 0.4974(3) 0.26578(10) 0.36203(11) 0.0475(5) Uani 1 1 d . . . . .
N2 N 0.5657(3) 0.19191(10) 0.48142(12) 0.0546(6) Uani 1 1 d . . . . .
N3 N 0.0960(3) 0.37677(9) 0.46051(11) 0.0455(5) Uani 1 1 d . . . . .
N4 N 0.0067(3) 0.29128(10) 0.35510(11) 0.0470(5) Uani 1 1 d . . . . .
O1 O 1.0259(3) 0.06560(9) 0.17402(12) 0.0735(6) Uani 1 1 d . . . . .
O2 O 0.5001(4) 0.11280(10) 0.40820(12) 0.0826(7) Uani 1 1 d . . . . .
O3 O 0.5189(4) 0.48058(11) 0.12587(15) 0.0986(9) Uani 1 1 d . . . . .
O4 O 0.0353(3) 0.44812(9) 0.37568(11) 0.0659(6) Uani 1 1 d . . . . .

loop_
_atom_site_aniso_label
_atom_site_aniso_U_11
_atom_site_aniso_U_22
_atom_site_aniso_U_33
_atom_site_aniso_U_23
_atom_site_aniso_U_13
_atom_site_aniso_U_12
C1 0.115(3) 0.060(2) 0.079(2) 0.0068(18) 0.016(2) 0.032(2)
C2 0.0611(19) 0.0495(16) 0.0382(15) 0.0034(12) 0.0019(13) 0.0041(14)
C3 0.077(2) 0.0373(15) 0.0479(16) -0.0009(12) 0.0014(15) -0.0055(15)
C4 0.0535(18) 0.0466(16) 0.0493(16) 0.0020(13) -0.0018(13) -0.0139(13)
C5 0.0530(17) 0.0399(14) 0.0363(14) -0.0004(11) -0.0070(12) -0.0040(12)
C6 0.0606(19) 0.0378(14) 0.0442(15) -0.0049(12) -0.0052(13) -0.0045(13)
C7 0.0534(18) 0.0532(17) 0.0493(16) 0.0000(13) -0.0019(13) -0.0098(14)
C8 0.0538(18) 0.0509(16) 0.0533(17) 0.0033(13) -0.0080(14) 0.0012(14)
C9 0.0424(16) 0.0525(17) 0.0435(15) 0.0014(12) 0.0027(12) 0.0061(13)
C10 0.061(2) 0.0531(18) 0.0502(18) 0.0069(14) 0.0033(14) 0.0036(14)
C11 0.117(3) 0.087(3) 0.059(2) 0.0324(19) -0.007(2) 0.007(2)
C12 0.0407(15) 0.0653(18) 0.0428(16) 0.0015(14) 0.0076(12) 0.0042(13)
C13 0.0408(15) 0.0559(17) 0.0425(15) 0.0003(13) 0.0072(12) 0.0046(13)
C14 0.060(2) 0.088(2) 0.0428(17) -0.0025(16) 0.0041(14) 0.0031(17)
C15 0.061(2) 0.095(3) 0.056(2) -0.0246(19) 0.0087(16) -0.0059(19)
C16 0.068(2) 0.062(2) 0.075(2) -0.0183(18) 0.0156(18) -0.0071(17)
C17 0.0602(19) 0.0536(18) 0.0545(18) -0.0028(14) 0.0118(14) 0.0019(14)
C18 0.212(6) 0.078(3) 0.144(4) 0.025(3) 0.076(4) -0.035(3)
C19 0.083(2) 0.0519(18) 0.0526(18) -0.0082(15) 0.0126(16) -0.0121(17)
C20 0.114(3) 0.0376(16) 0.0547(19) 0.0081(14) 0.0143(19) 0.0087(18)
C21 0.078(2) 0.0469(16) 0.0501(17) 0.0001(14) 0.0033(15) 0.0151(15)
C22 0.0605(18) 0.0397(14) 0.0336(13) -0.0016(11) -0.0097(12) -0.0017(13)
C23 0.063(2) 0.0418(15) 0.0469(16) 0.0011(12) -0.0163(14) 0.0001(14)
C24 0.061(2) 0.0576(18) 0.0516(17) -0.0058(15) -0.0067(14) -0.0011(15)
C25 0.0592(19) 0.0525(17) 0.0448(16) -0.0032(13) -0.0138(14) -0.0062(14)
C26 0.0400(15) 0.0512(16) 0.0412(15) -0.0016(12) -0.0016(11) -0.0077(12)
C27 0.0442(16) 0.0500(17) 0.0453(16) -0.0037(13) -0.0037(12) -0.0008(13)
C28 0.085(2) 0.066(2) 0.0553(18) -0.0193(16) -0.0113(17) -0.0091(17)
C29 0.0351(14) 0.0565(16) 0.0407(14) -0.0007(13) 0.0009(11) 0.0008(12)
C30 0.0426(16) 0.0532(16) 0.0408(15) 0.0022(13) 0.0043(11) 0.0020(13)
C31 0.0570(19) 0.074(2) 0.0422(16) 0.0031(15) -0.0030(13) 0.0049(15)
C32 0.071(2) 0.088(3) 0.0507(19) 0.0156(18) 0.0035(16) 0.0131(19)
C33 0.080(2) 0.058(2) 0.073(2) 0.0217(18) 0.0183(18) 0.0114(17)
C34 0.068(2) 0.0518(18) 0.0580(19) 0.0014(14) 0.0137(15) 0.0024(15)
F1 0.0967(14) 0.0731(12) 0.0592(11) -0.0012(9) -0.0272(10) 0.0310(10)
F2 0.0479(11) 0.0907(13) 0.0960(14) -0.0162(11) -0.0039(9) -0.0089(10)
F3 0.1297(19) 0.0701(13) 0.0997(16) -0.0290(11) 0.0140(14) -0.0194(12)
F4 0.1223(17) 0.0797(12) 0.0496(10) -0.0003(9) -0.0239(10) -0.0488(12)
F5 0.0509(11) 0.1122(15) 0.0795(13) 0.0192(11) -0.0150(9) 0.0046(11)
F6 0.158(2) 0.0681(13) 0.0976(16) 0.0315(12) 0.0204(14) 0.0168(13)
N1 0.0469(14) 0.0506(14) 0.0451(13) 0.0021(11) 0.0016(10) 0.0080(11)
N2 0.0629(16) 0.0586(15) 0.0422(13) 0.0113(12) 0.0022(11) 0.0059(12)
N3 0.0469(13) 0.0498(13) 0.0393(12) -0.0050(10) -0.0023(10) -0.0022(10)
N4 0.0509(14) 0.0474(13) 0.0424(13) -0.0019(10) 0.0009(10) -0.0070(10)
O1 0.0780(16) 0.0639(14) 0.0807(15) -0.0042(12) 0.0226(12) 0.0101(12)
O2 0.124(2) 0.0520(14) 0.0709(15) 0.0104(11) 0.0005(14) -0.0035(13)
O3 0.120(2) 0.0777(17) 0.102(2) 0.0006(15) 0.0412(17) -0.0263(15)
O4 0.0905(17) 0.0463(12) 0.0601(13) 0.0007(10) -0.0046(11) -0.0006(11)

_geom_special_details            
;
 All esds (except the esd in the dihedral angle between two l.s. planes)
 are estimated using the full covariance matrix.  The cell esds are taken
 into account individually in the estimation of esds in distances, angles
 and torsion angles; correlations between esds in cell parameters are only
 used when they are defined by crystal symmetry.  An approximate (isotropic)
 treatment of cell esds is used for estimating esds involving l.s. planes.
;

loop_
_geom_bond_atom_site_label_1
_geom_bond_atom_site_label_2
_geom_bond_distance
_geom_bond_site_symmetry_2
_geom_bond_publ_flag
C1 O1 1.420(4) . ?
C1 H1A 0.9600 . ?
C1 H1B 0.9600 . ?
C1 H1C 0.9600 . ?
C2 O1 1.365(3) . ?
C2 C3 1.377(4) . ?
C2 C7 1.384(4) . ?
C3 C4 1.382(4) . ?
C3 H3A 0.9300 . ?
C4 C5 1.373(3) . ?
C4 H4A 0.9300 . ?
C5 C6 1.384(4) . ?
C5 C8 1.493(4) . ?
C6 C7 1.368(4) . ?
C6 H6A 0.9300 . ?
C7 H7A 0.9300 . ?
C8 F1 1.368(3) . ?
C8 F2 1.371(3) . ?
C8 C9 1.520(4) . ?
C9 N1 1.282(3) . ?
C9 C10 1.474(4) . ?
C10 O2 1.219(3) . ?
C10 N2 1.374(4) . ?
C11 N2 1.470(3) . ?
C11 H11A 0.9600 . ?
C11 H11B 0.9600 . ?
C11 H11C 0.9600 . ?
C12 N2 1.388(3) . ?
C12 C14 1.394(4) . ?
C12 C13 1.402(4) . ?
C13 N1 1.386(3) . ?
C13 C17 1.396(4) . ?
C14 C15 1.367(4) . ?
C14 H14A 0.9300 . ?
C15 C16 1.376(5) . ?
C15 H15A 0.9300 . ?
C16 C17 1.357(4) . ?
C16 F3 1.358(3) . ?
C17 H17A 0.9300 . ?
C18 O3 1.409(5) . ?
C18 H18A 0.9600 . ?
C18 H18B 0.9600 . ?
C18 H18C 0.9600 . ?
C19 O3 1.373(4) . ?
C19 C24 1.374(4) . ?
C19 C20 1.378(5) . ?
C20 C21 1.382(4) . ?
C20 H20A 0.9300 . ?
C21 C22 1.373(4) . ?
C21 H21A 0.9300 . ?
C22 C23 1.390(4) . ?
C22 C25 1.487(4) . ?
C23 C24 1.370(4) . ?
C23 H23A 0.9300 . ?
C24 H24A 0.9300 . ?
C25 F4 1.367(3) . ?
C25 F5 1.377(3) . ?
C25 C26 1.522(4) . ?
C26 N4 1.281(3) . ?
C26 C27 1.479(4) . ?
C27 O4 1.223(3) . ?
C27 N3 1.371(3) . ?
C28 N3 1.467(3) . ?
C28 H28A 0.9600 . ?
C28 H28B 0.9600 . ?
C28 H28C 0.9600 . ?
C29 N3 1.390(3) . ?
C29 C31 1.393(4) . ?
C29 C30 1.400(4) . ?
C30 N4 1.388(3) . ?
C30 C34 1.398(4) . ?
C31 C32 1.363(4) . ?
C31 H31A 0.9300 . ?
C32 C33 1.371(5) . ?
C32 H32A 0.9300 . ?
C33 F6 1.360(3) . ?
C33 C34 1.368(4) . ?
C34 H34A 0.9300 . ?

loop_
_geom_angle_atom_site_label_1
_geom_angle_atom_site_label_2
_geom_angle_atom_site_label_3
_geom_angle
_geom_angle_site_symmetry_1
_geom_angle_site_symmetry_3
_geom_angle_publ_flag
O1 C1 H1A 109.5 . . ?
O1 C1 H1B 109.5 . . ?
H1A C1 H1B 109.5 . . ?
O1 C1 H1C 109.5 . . ?
H1A C1 H1C 109.5 . . ?
H1B C1 H1C 109.5 . . ?
O1 C2 C3 125.0(3) . . ?
O1 C2 C7 115.2(3) . . ?
C3 C2 C7 119.8(3) . . ?
C2 C3 C4 119.6(3) . . ?
C2 C3 H3A 120.2 . . ?
C4 C3 H3A 120.2 . . ?
C5 C4 C3 120.6(3) . . ?
C5 C4 H4A 119.7 . . ?
C3 C4 H4A 119.7 . . ?
C4 C5 C6 119.4(3) . . ?
C4 C5 C8 122.3(3) . . ?
C6 C5 C8 118.3(2) . . ?
C7 C6 C5 120.3(2) . . ?
C7 C6 H6A 119.8 . . ?
C5 C6 H6A 119.8 . . ?
C6 C7 C2 120.2(3) . . ?
C6 C7 H7A 119.9 . . ?
C2 C7 H7A 119.9 . . ?
F1 C8 F2 104.6(2) . . ?
F1 C8 C5 110.0(2) . . ?
F2 C8 C5 111.7(2) . . ?
F1 C8 C9 108.6(2) . . ?
F2 C8 C9 108.7(2) . . ?
C5 C8 C9 112.9(2) . . ?
N1 C9 C10 125.5(3) . . ?
N1 C9 C8 119.0(2) . . ?
C10 C9 C8 115.4(2) . . ?
O2 C10 N2 122.5(3) . . ?
O2 C10 C9 123.2(3) . . ?
N2 C10 C9 114.3(2) . . ?
N2 C11 H11A 109.5 . . ?
N2 C11 H11B 109.5 . . ?
H11A C11 H11B 109.5 . . ?
N2 C11 H11C 109.5 . . ?
H11A C11 H11C 109.5 . . ?
H11B C11 H11C 109.5 . . ?
N2 C12 C14 122.9(3) . . ?
N2 C12 C13 118.2(2) . . ?
C14 C12 C13 118.8(3) . . ?
N1 C13 C17 117.6(2) . . ?
N1 C13 C12 122.0(2) . . ?
C17 C13 C12 120.4(3) . . ?
C15 C14 C12 120.5(3) . . ?
C15 C14 H14A 119.7 . . ?
C12 C14 H14A 119.7 . . ?
C14 C15 C16 119.1(3) . . ?
C14 C15 H15A 120.4 . . ?
C16 C15 H15A 120.4 . . ?
C17 C16 F3 118.8(3) . . ?
C17 C16 C15 123.0(3) . . ?
F3 C16 C15 118.2(3) . . ?
C16 C17 C13 118.1(3) . . ?
C16 C17 H17A 120.9 . . ?
C13 C17 H17A 120.9 . . ?
O3 C18 H18A 109.5 . . ?
O3 C18 H18B 109.5 . . ?
H18A C18 H18B 109.5 . . ?
O3 C18 H18C 109.5 . . ?
H18A C18 H18C 109.5 . . ?
H18B C18 H18C 109.5 . . ?
O3 C19 C24 115.1(3) . . ?
O3 C19 C20 125.1(3) . . ?
C24 C19 C20 119.8(3) . . ?
C19 C20 C21 119.7(3) . . ?
C19 C20 H20A 120.2 . . ?
C21 C20 H20A 120.2 . . ?
C22 C21 C20 121.1(3) . . ?
C22 C21 H21A 119.5 . . ?
C20 C21 H21A 119.5 . . ?
C21 C22 C23 118.4(3) . . ?
C21 C22 C25 122.1(3) . . ?
C23 C22 C25 119.5(2) . . ?
C24 C23 C22 120.9(3) . . ?
C24 C23 H23A 119.6 . . ?
C22 C23 H23A 119.6 . . ?
C23 C24 C19 120.1(3) . . ?
C23 C24 H24A 119.9 . . ?
C19 C24 H24A 119.9 . . ?
F4 C25 F5 104.5(2) . . ?
F4 C25 C22 109.6(2) . . ?
F5 C25 C22 111.5(2) . . ?
F4 C25 C26 108.1(2) . . ?
F5 C25 C26 107.0(2) . . ?
C22 C25 C26 115.5(2) . . ?
N4 C26 C27 125.5(2) . . ?
N4 C26 C25 119.2(2) . . ?
C27 C26 C25 115.4(2) . . ?
O4 C27 N3 122.5(2) . . ?
O4 C27 C26 123.2(2) . . ?
N3 C27 C26 114.3(2) . . ?
N3 C28 H28A 109.5 . . ?
N3 C28 H28B 109.5 . . ?
H28A C28 H28B 109.5 . . ?
N3 C28 H28C 109.5 . . ?
H28A C28 H28C 109.5 . . ?
H28B C28 H28C 109.5 . . ?
N3 C29 C31 122.2(2) . . ?
N3 C29 C30 118.3(2) . . ?
C31 C29 C30 119.5(3) . . ?
N4 C30 C34 117.6(2) . . ?
N4 C30 C29 122.1(2) . . ?
C34 C30 C29 120.4(2) . . ?
C32 C31 C29 119.9(3) . . ?
C32 C31 H31A 120.0 . . ?
C29 C31 H31A 120.0 . . ?
C31 C32 C33 119.7(3) . . ?
C31 C32 H32A 120.2 . . ?
C33 C32 H32A 120.2 . . ?
F6 C33 C34 118.1(3) . . ?
F6 C33 C32 118.8(3) . . ?
C34 C33 C32 123.1(3) . . ?
C33 C34 C30 117.5(3) . . ?
C33 C34 H34A 121.3 . . ?
C30 C34 H34A 121.3 . . ?
C9 N1 C13 117.8(2) . . ?
C10 N2 C12 122.1(2) . . ?
C10 N2 C11 117.0(3) . . ?
C12 N2 C11 120.9(3) . . ?
C27 N3 C29 122.1(2) . . ?
C27 N3 C28 117.3(2) . . ?
C29 N3 C28 120.5(2) . . ?
C26 N4 C30 117.6(2) . . ?
C2 O1 C1 118.2(3) . . ?
C19 O3 C18 118.4(3) . . ?

loop_
_geom_torsion_atom_site_label_1
_geom_torsion_atom_site_label_2
_geom_torsion_atom_site_label_3
_geom_torsion_atom_site_label_4
_geom_torsion
_geom_torsion_site_symmetry_1
_geom_torsion_site_symmetry_2
_geom_torsion_site_symmetry_3
_geom_torsion_site_symmetry_4
_geom_torsion_publ_flag
O1 C2 C3 C4 179.4(2) . . . . ?
C7 C2 C3 C4 -1.6(4) . . . . ?
C2 C3 C4 C5 -0.2(4) . . . . ?
C3 C4 C5 C6 1.2(4) . . . . ?
C3 C4 C5 C8 -177.8(2) . . . . ?
C4 C5 C6 C7 -0.5(4) . . . . ?
C8 C5 C6 C7 178.6(2) . . . . ?
C5 C6 C7 C2 -1.3(4) . . . . ?
O1 C2 C7 C6 -178.5(2) . . . . ?
C3 C2 C7 C6 2.4(4) . . . . ?
C4 C5 C8 F1 -112.2(3) . . . . ?
C6 C5 C8 F1 68.7(3) . . . . ?
C4 C5 C8 F2 3.4(3) . . . . ?
C6 C5 C8 F2 -175.6(2) . . . . ?
C4 C5 C8 C9 126.3(3) . . . . ?
C6 C5 C8 C9 -52.8(3) . . . . ?
F1 C8 C9 N1 -14.2(4) . . . . ?
F2 C8 C9 N1 -127.5(3) . . . . ?
C5 C8 C9 N1 108.1(3) . . . . ?
F1 C8 C9 C10 169.7(2) . . . . ?
F2 C8 C9 C10 56.4(3) . . . . ?
C5 C8 C9 C10 -68.1(3) . . . . ?
N1 C9 C10 O2 -177.3(3) . . . . ?
C8 C9 C10 O2 -1.5(4) . . . . ?
N1 C9 C10 N2 2.7(4) . . . . ?
C8 C9 C10 N2 178.6(2) . . . . ?
N2 C12 C13 N1 0.1(4) . . . . ?
C14 C12 C13 N1 179.6(2) . . . . ?
N2 C12 C13 C17 -179.1(3) . . . . ?
C14 C12 C13 C17 0.3(4) . . . . ?
N2 C12 C14 C15 179.1(3) . . . . ?
C13 C12 C14 C15 -0.4(4) . . . . ?
C12 C14 C15 C16 0.3(5) . . . . ?
C14 C15 C16 C17 -0.2(5) . . . . ?
C14 C15 C16 F3 -179.4(3) . . . . ?
F3 C16 C17 C13 179.3(3) . . . . ?
C15 C16 C17 C13 0.1(5) . . . . ?
N1 C13 C17 C16 -179.5(3) . . . . ?
C12 C13 C17 C16 -0.2(4) . . . . ?
O3 C19 C20 C21 -177.8(3) . . . . ?
C24 C19 C20 C21 1.1(5) . . . . ?
C19 C20 C21 C22 1.0(4) . . . . ?
C20 C21 C22 C23 -1.6(4) . . . . ?
C20 C21 C22 C25 -179.8(3) . . . . ?
C21 C22 C23 C24 0.2(4) . . . . ?
C25 C22 C23 C24 178.5(2) . . . . ?
C22 C23 C24 C19 1.8(4) . . . . ?
O3 C19 C24 C23 176.5(3) . . . . ?
C20 C19 C24 C23 -2.4(4) . . . . ?
C21 C22 C25 F4 107.1(3) . . . . ?
C23 C22 C25 F4 -71.1(3) . . . . ?
C21 C22 C25 F5 -8.2(3) . . . . ?
C23 C22 C25 F5 173.6(2) . . . . ?
C21 C22 C25 C26 -130.6(3) . . . . ?
C23 C22 C25 C26 51.2(3) . . . . ?
F4 C25 C26 N4 6.4(4) . . . . ?
F5 C25 C26 N4 118.5(3) . . . . ?
C22 C25 C26 N4 -116.7(3) . . . . ?
F4 C25 C26 C27 -173.7(2) . . . . ?
F5 C25 C26 C27 -61.6(3) . . . . ?
C22 C25 C26 C27 63.2(3) . . . . ?
N4 C26 C27 O4 -178.5(3) . . . . ?
C25 C26 C27 O4 1.6(4) . . . . ?
N4 C26 C27 N3 1.9(4) . . . . ?
C25 C26 C27 N3 -178.0(2) . . . . ?
N3 C29 C30 N4 -0.1(4) . . . . ?
C31 C29 C30 N4 179.1(2) . . . . ?
N3 C29 C30 C34 -180.0(2) . . . . ?
C31 C29 C30 C34 -0.8(4) . . . . ?
N3 C29 C31 C32 180.0(3) . . . . ?
C30 C29 C31 C32 0.8(4) . . . . ?
C29 C31 C32 C33 -0.3(5) . . . . ?
C31 C32 C33 F6 179.6(3) . . . . ?
C31 C32 C33 C34 -0.3(5) . . . . ?
F6 C33 C34 C30 -179.5(3) . . . . ?
C32 C33 C34 C30 0.4(5) . . . . ?
N4 C30 C34 C33 -179.7(3) . . . . ?
C29 C30 C34 C33 0.2(4) . . . . ?
C10 C9 N1 C13 -0.7(4) . . . . ?
C8 C9 N1 C13 -176.4(2) . . . . ?
C17 C13 N1 C9 178.5(3) . . . . ?
C12 C13 N1 C9 -0.8(4) . . . . ?
O2 C10 N2 C12 176.8(3) . . . . ?
C9 C10 N2 C12 -3.3(4) . . . . ?
O2 C10 N2 C11 -2.1(5) . . . . ?
C9 C10 N2 C11 177.8(3) . . . . ?
C14 C12 N2 C10 -177.4(3) . . . . ?
C13 C12 N2 C10 2.1(4) . . . . ?
C14 C12 N2 C11 1.4(4) . . . . ?
C13 C12 N2 C11 -179.1(3) . . . . ?
O4 C27 N3 C29 177.2(3) . . . . ?
C26 C27 N3 C29 -3.2(4) . . . . ?
O4 C27 N3 C28 -1.4(4) . . . . ?
C26 C27 N3 C28 178.1(2) . . . . ?
C31 C29 N3 C27 -176.7(3) . . . . ?
C30 C29 N3 C27 2.5(4) . . . . ?
C31 C29 N3 C28 1.9(4) . . . . ?
C30 C29 N3 C28 -178.9(3) . . . . ?
C27 C26 N4 C30 0.3(4) . . . . ?
C25 C26 N4 C30 -179.9(2) . . . . ?
C34 C30 N4 C26 178.7(3) . . . . ?
C29 C30 N4 C26 -1.3(4) . . . . ?
C3 C2 O1 C1 -3.7(4) . . . . ?
C7 C2 O1 C1 177.2(3) . . . . ?
C24 C19 O3 C18 -174.4(3) . . . . ?
C20 C19 O3 C18 4.5(5) . . . . ?

loop_
_geom_hbond_atom_site_label_D
_geom_hbond_atom_site_label_H
_geom_hbond_atom_site_label_A
_geom_hbond_distance_DH
_geom_hbond_distance_HA
_geom_hbond_distance_DA
_geom_hbond_angle_DHA
_geom_hbond_site_symmetry_A
C24 H24A F5 0.93 2.46 3.140(3) 129.6 1_655
C20 H20A O2 0.93 2.62 3.506(4) 159.1 2
C15 H15A O1 0.93 2.63 3.254(4) 124.7 4_566
C7 H7A F2 0.93 2.47 3.077(3) 123.2 1_655
C3 H3A O4 0.93 2.61 3.397(3) 142.5 2_545
C1 H1A O4 0.96 2.63 3.572(4) 166.0 2_645
C24 H24A F5 0.93 2.46 3.140(3) 129.6 1_655
C20 H20A O2 0.93 2.62 3.506(4) 159.1 2
C15 H15A O1 0.93 2.63 3.254(4) 124.7 4_566
C7 H7A F2 0.93 2.47 3.077(3) 123.2 1_655
C3 H3A O4 0.93 2.61 3.397(3) 142.5 2_545
C1 H1A O4 0.96 2.63 3.572(4) 166.0 2_645
C24 H24A F5 0.93 2.46 3.140(3) 129.6 1_655
C20 H20A O2 0.93 2.62 3.506(4) 159.1 2
C15 H15A O1 0.93 2.63 3.254(4) 124.7 4_566
C7 H7A F2 0.93 2.47 3.077(3) 123.2 1_655
C3 H3A O4 0.93 2.61 3.397(3) 142.5 2_545
C1 H1A O4 0.96 2.63 3.572(4) 166.0 2_645
C1 H1A O4 0.96 2.63 3.572(4) 166.0 2_645
C3 H3A O4 0.93 2.61 3.397(3) 142.5 2_545
C7 H7A F2 0.93 2.47 3.077(3) 123.2 1_655
C15 H15A O1 0.93 2.63 3.254(4) 124.7 4_566
C20 H20A O2 0.93 2.62 3.506(4) 159.1 2
C24 H24A F5 0.93 2.46 3.140(3) 129.6 1_655

_refine_diff_density_max         0.317
_refine_diff_density_min         -0.248
_refine_diff_density_rms         0.042

_shelxl_version_number           2014-3

_shelx_res_file                  
;
TITL 1_a.res in P2(1)/n
CELL 0.71073 7.3548 22.5009 18.5516 90 93.135 90
ZERR 8 0.0011 0.0031 0.0026 0 0.003 0
LATT 1
SYMM 0.5-X,0.5+Y,0.5-Z
SFAC C  H  N  O  F
UNIT 136  104  16  16  24
OMIT 0 1 1
OMIT -3 52
L.S. 25
ACTA
BOND $H
FMAP 2
PLAN 20
HTAB C24 F5_$3
HTAB C20 O2_$5
HTAB C15 O1_$4
HTAB C7 F2_$3
HTAB C3 O4_$2
HTAB C1 O4_$1
HTAB C24 F5_$3
HTAB C20 O2_$5
HTAB C15 O1_$4
HTAB C7 F2_$3
HTAB C3 O4_$2
HTAB C1 O4_$1
HTAB C24 F5_$3
HTAB C20 O2_$5
EQIV $5 -x+1/2, y+1/2, -z+1/2
HTAB C15 O1_$4
EQIV $4 x-1/2, -y+1/2, z+1/2
HTAB C7 F2_$3
EQIV $3 x+1, y, z
HTAB C3 O4_$2
EQIV $2 -x+1/2, y-1/2, -z+1/2
HTAB C1 O4_$1
EQIV $1 -x+3/2, y-1/2, -z+1/2
HTAB
CONF
SIZE 0.28 0.26 0.24
HTAB C1 O4_$1
HTAB C3 O4_$2
HTAB C7 F2_$3
HTAB C15 O1_$4
HTAB C20 O2_$5
HTAB C24 F5_$3
TEMP 23
WGHT    0.055000    1.803700
FVAR       0.24932
C1    1    1.021371    0.004530    0.154662    11.00000    0.11501    0.06023 =
         0.07883    0.00677    0.01598    0.03209
AFIX  33
H1A   2    1.137823   -0.007034    0.138318    11.00000   -1.50000
H1B   2    0.993849   -0.018924    0.195898    11.00000   -1.50000
H1C   2    0.929410   -0.001733    0.116684    11.00000   -1.50000
AFIX   0
C2    1    0.871674    0.090397    0.198747    11.00000    0.06114    0.04950 =
         0.03815    0.00336    0.00189    0.00412
C3    1    0.707431    0.061568    0.202839    11.00000    0.07697    0.03726 =
         0.04791   -0.00088    0.00140   -0.00546
AFIX  43
H3A   2    0.695051    0.022302    0.187711    11.00000   -1.20000
AFIX   0
C4    1    0.561045    0.091299    0.229550    11.00000    0.05354    0.04657 =
         0.04928    0.00202   -0.00177   -0.01389
AFIX  43
H4A   2    0.449965    0.071892    0.232196    11.00000   -1.20000
AFIX   0
C5    1    0.578121    0.149224    0.252216    11.00000    0.05304    0.03989 =
         0.03630   -0.00038   -0.00700   -0.00396
C6    1    0.742807    0.178206    0.246830    11.00000    0.06059    0.03778 =
         0.04424   -0.00491   -0.00523   -0.00448
AFIX  43
H6A   2    0.755022    0.217532    0.261746    11.00000   -1.20000
AFIX   0
C7    1    0.887687    0.149298    0.219677    11.00000    0.05342    0.05321 =
         0.04931    0.00000   -0.00192   -0.00981
AFIX  43
H7A   2    0.997231    0.169266    0.215267    11.00000   -1.20000
AFIX   0
C8    1    0.425334    0.182213    0.283787    11.00000    0.05379    0.05094 =
         0.05331    0.00326   -0.00803    0.00116
C9    1    0.478004    0.209301    0.357038    11.00000    0.04236    0.05253 =
         0.04346    0.00145    0.00267    0.00609
C10   1    0.514344    0.166399    0.416152    11.00000    0.06117    0.05315 =
         0.05020    0.00692    0.00327    0.00365
C11   1    0.597451    0.151646    0.543194    11.00000    0.11736    0.08654 =
         0.05893    0.03239   -0.00688    0.00737
AFIX  33
H11A  2    0.632387    0.174369    0.585509    11.00000   -1.50000
H11B  2    0.487795    0.130043    0.551160    11.00000   -1.50000
H11C  2    0.692897    0.124221    0.533271    11.00000   -1.50000
AFIX   0
C12   1    0.590295    0.252765    0.489213    11.00000    0.04068    0.06529 =
         0.04279    0.00151    0.00764    0.00417
C13   1    0.555369    0.288993    0.428569    11.00000    0.04079    0.05595 =
         0.04250    0.00034    0.00718    0.00459
C14   1    0.649328    0.279166    0.554335    11.00000    0.05995    0.08757 =
         0.04278   -0.00249    0.00408    0.00305
AFIX  43
H14A  2    0.672257    0.255673    0.595066    11.00000   -1.20000
AFIX   0
C15   1    0.673782    0.339303    0.558808    11.00000    0.06126    0.09501 =
         0.05631   -0.02461    0.00870   -0.00588
AFIX  43
H15A  2    0.713729    0.356829    0.602232    11.00000   -1.20000
AFIX   0
C16   1    0.638517    0.373559    0.498220    11.00000    0.06756    0.06233 =
         0.07492   -0.01830    0.01560   -0.00713
C17   1    0.580402    0.350390    0.433444    11.00000    0.06024    0.05357 =
         0.05454   -0.00279    0.01179    0.00187
AFIX  43
H17A  2    0.557893    0.374733    0.393436    11.00000   -1.20000
AFIX   0
C18   1    0.500246    0.538167    0.096553    11.00000    0.21175    0.07843 =
         0.14408    0.02523    0.07643   -0.03466
AFIX  33
H18A  2    0.613221    0.550151    0.077404    11.00000   -1.50000
H18B  2    0.406070    0.538140    0.058623    11.00000   -1.50000
H18C  2    0.468763    0.565445    0.133657    11.00000   -1.50000
AFIX   0
C19   1    0.371154    0.455335    0.156128    11.00000    0.08281    0.05186 =
         0.05263   -0.00821    0.01256   -0.01205
C20   1    0.200134    0.480290    0.156184    11.00000    0.11376    0.03764 =
         0.05465    0.00813    0.01430    0.00866
AFIX  43
H20A  2    0.176646    0.516400    0.133128    11.00000   -1.20000
AFIX   0
C21   1    0.063590    0.451394    0.190678    11.00000    0.07807    0.04689 =
         0.05008    0.00011    0.00326    0.01508
AFIX  43
H21A  2   -0.052204    0.468060    0.190000    11.00000   -1.20000
AFIX   0
C22   1    0.096175    0.398494    0.225919    11.00000    0.06055    0.03967 =
         0.03360   -0.00159   -0.00972   -0.00173
C23   1    0.269070    0.373730    0.224629    11.00000    0.06305    0.04184 =
         0.04692    0.00111   -0.01629    0.00005
AFIX  43
H23A  2    0.293458    0.337840    0.248071    11.00000   -1.20000
AFIX   0
C24   1    0.404076    0.401487    0.189279    11.00000    0.06083    0.05764 =
         0.05160   -0.00580   -0.00668   -0.00112
AFIX  43
H24A  2    0.518165    0.383860    0.187717    11.00000   -1.20000
AFIX   0
C25   1   -0.048545    0.366498    0.263210    11.00000    0.05921    0.05255 =
         0.04481   -0.00317   -0.01382   -0.00622
C26   1    0.002610    0.346873    0.340185    11.00000    0.03996    0.05124 =
         0.04124   -0.00156   -0.00162   -0.00768
C27   1    0.044454    0.395516    0.392106    11.00000    0.04422    0.05005 =
         0.04532   -0.00370   -0.00369   -0.00082
C28   1    0.145186    0.422629    0.514341    11.00000    0.08512    0.06597 =
         0.05526   -0.01931   -0.01126   -0.00909
AFIX  33
H28A  2    0.178528    0.404083    0.559758    11.00000   -1.50000
H28B  2    0.246188    0.445329    0.498609    11.00000   -1.50000
H28C  2    0.043033    0.448473    0.519872    11.00000   -1.50000
AFIX   0
C29   1    0.098611    0.317014    0.479524    11.00000    0.03512    0.05651 =
         0.04065   -0.00071    0.00085    0.00082
C30   1    0.053510    0.274988    0.425863    11.00000    0.04256    0.05325 =
         0.04079    0.00224    0.00432    0.00204
C31   1    0.142087    0.298070    0.549851    11.00000    0.05700    0.07409 =
         0.04222    0.00311   -0.00303    0.00489
AFIX  43
H31A  2    0.170669    0.325745    0.585944    11.00000   -1.20000
AFIX   0
C32   1    0.142674    0.238934    0.565686    11.00000    0.07053    0.08820 =
         0.05073    0.01557    0.00345    0.01305
AFIX  43
H32A  2    0.172143    0.226103    0.612528    11.00000   -1.20000
AFIX   0
C33   1    0.099605    0.198432    0.512218    11.00000    0.07974    0.05764 =
         0.07312    0.02171    0.01830    0.01141
C34   1    0.054194    0.214376    0.442385    11.00000    0.06774    0.05176 =
         0.05799    0.00142    0.01365    0.00235
AFIX  43
H34A  2    0.024888    0.185967    0.407236    11.00000   -1.20000
AFIX   0
F1    5    0.365849    0.226690    0.238034    11.00000    0.09673    0.07308 =
         0.05922   -0.00119   -0.02725    0.03096
F2    5    0.275879    0.146619    0.290403    11.00000    0.04791    0.09066 =
         0.09600   -0.01623   -0.00385   -0.00890
F3    5    0.665314    0.433152    0.503671    11.00000    0.12972    0.07015 =
         0.09970   -0.02903    0.01395   -0.01937
F4    5   -0.101441    0.317307    0.224188    11.00000    0.12232    0.07970 =
         0.04956   -0.00026   -0.02391   -0.04885
F5    5   -0.204201    0.400268    0.265647    11.00000    0.05089    0.11217 =
         0.07954    0.01917   -0.01496    0.00461
F6    5    0.102141    0.139586    0.528942    11.00000    0.15818    0.06813 =
         0.09764    0.03147    0.02037    0.01676
N1    3    0.497353    0.265780    0.362034    11.00000    0.04686    0.05056 =
         0.04511    0.00215    0.00157    0.00796
N2    3    0.565726    0.191912    0.481417    11.00000    0.06288    0.05856 =
         0.04222    0.01134    0.00217    0.00593
N3    3    0.095980    0.376773    0.460507    11.00000    0.04687    0.04981 =
         0.03931   -0.00499   -0.00233   -0.00221
N4    3    0.006715    0.291275    0.355100    11.00000    0.05087    0.04739 =
         0.04245   -0.00188    0.00090   -0.00705
O1    4    1.025855    0.065600    0.174024    11.00000    0.07802    0.06394 =
         0.08068   -0.00416    0.02261    0.01005
O2    4    0.500057    0.112798    0.408203    11.00000    0.12436    0.05202 =
         0.07087    0.01043    0.00049   -0.00352
O3    4    0.518861    0.480582    0.125871    11.00000    0.12022    0.07772 =
         0.10176    0.00057    0.04123   -0.02625
O4    4    0.035316    0.448117    0.375679    11.00000    0.09046    0.04627 =
         0.06013    0.00069   -0.00459   -0.00064
HKLF 4

REM  1_a.res in P2(1)/n
REM R1 =  0.0553 for    3580 Fo > 4sig(Fo)  and  0.1032 for all    5998 data
REM    433 parameters refined using      0 restraints

END

WGHT      0.0541      1.8204

REM Instructions for potential hydrogen bonds
HTAB C1 O4_$1
HTAB C3 O4_$2
HTAB C7 F2_$3
HTAB C15 O1_$4
HTAB C20 O2_$5
HTAB C24 F5_$3

REM Highest difference peak  0.317,  deepest hole -0.248,  1-sigma level  0.042
Q1    1   0.0509  0.4197  0.5603  11.00000  0.05    0.32
Q2    1   0.7538  0.1617  0.5608  11.00000  0.05    0.26
Q3    1   0.2872  0.4131  0.5331  11.00000  0.05    0.26
Q4    1   0.1457  0.4669  0.4810  11.00000  0.05    0.25
Q5    1   0.0194  0.2931  0.2202  11.00000  0.05    0.23
Q6    1   0.4817  0.1730  0.5913  11.00000  0.05    0.23
Q7    1   0.5667  0.1027  0.5190  11.00000  0.05    0.17
Q8    1   0.4934  0.2565  0.2344  11.00000  0.05    0.17
Q9    1   0.3383  0.5267  0.0405  11.00000  0.05    0.16
Q10   1   0.3997  0.4809  0.0870  11.00000  0.05    0.15
Q11   1   0.5940  0.2487  0.2185  11.00000  0.05    0.15
Q12   1  -0.1893  0.3674  0.2383  11.00000  0.05    0.13
Q13   1   1.0898  0.1745  0.2208  11.00000  0.05    0.13
Q14   1   0.5039  0.4340  0.4806  11.00000  0.05    0.13
Q15   1   0.3042  0.1742  0.2540  11.00000  0.05    0.13
Q16   1   0.0132  0.2371  0.6218  11.00000  0.05    0.12
Q17   1   0.6218  0.1722  0.2250  11.00000  0.05    0.12
Q18   1   0.5295  0.1308  0.2213  11.00000  0.05    0.12
Q19   1  -0.0357  0.2832  0.5866  11.00000  0.05    0.12
Q20   1  -0.3748  0.3018  0.2382  11.00000  0.05    0.12
;
_shelx_res_checksum              62795
